# Supplementary material for: A Fully Automated Post-Surgical Brain Tumor Segmentation Model for Radiation Treatment Planning and Longitudinal Tracking
Source: Cancers (Basel). 2023 Aug 3;15(15):3956. doi: 10.3390/cancers15153956 (PMC10417353; doi:10.3390/cancers15153956)
Supplement: Supplementary file 1 [file cancers-15-03956-s001.zip]

Archive with 1 entries (1 files):
- cancers-2505661-supplementary.pdf
